# Supplementary material for: Genome-wide association mapping unravels the genetic control of seed germination and vigor in Brassica napus
Source: Front Plant Sci. 2015 Apr 9;6:221. doi: 10.3389/fpls.2015.00221 (PMC4391041; doi:10.3389/fpls.2015.00221)
Supplement: Supplementary file 1 [file Table1.XLSX]

## Sheet: Tabelle1
Original number	Accession name	Type
ASSYST_002	Remy	WOSR
ASSYST_003	Robust	WOSR
ASSYST_004	Alaska	WOSR
ASSYST_005	Pirola	WOSR
ASSYST_006	Adder	WOSR
ASSYST_007	Milena	WOSR
ASSYST_008	Allure	WOSR
ASSYST_009	Agalon	WOSR
ASSYST_010	K615	WOSR
ASSYST_011	Picasso	WOSR
ASSYST_012	Lord	WOSR
ASSYST_013	KW3077	WOSR
ASSYST_014	Rodeo	WOSR
ASSYST_015	Rapid	WOSR
ASSYST_016	Boston	WOSR
ASSYST_017	Escort	WOSR
ASSYST_018	Montego	WOSR
ASSYST_020	Pacific	WOSR
ASSYST_021	Savannah	WOSR
ASSYST_022	Missouri	WOSR
ASSYST_023	Manitoba	WOSR
ASSYST_024	Ladoga	WOSR
ASSYST_025	Atlantic	WOSR
ASSYST_026	Cooper	WOSR
ASSYST_027	Licapo	WOSR
ASSYST_028	Capitol	WOSR
ASSYST_029	Idol	WOSR
ASSYST_030	Vivol	WOSR
ASSYST_032	Lirajet	WOSR
ASSYST_033	Lisabeth	WOSR
ASSYST_034	Lipid	WOSR
ASSYST_035	Lipton	WOSR
ASSYST_036	Lisek	WOSR
ASSYST_037	Contact	WOSR
ASSYST_038	Lion	WOSR
ASSYST_039	OASE	WOSR
ASSYST_040	Apex	WOSR
ASSYST_041	Recital	WOSR
ASSYST_042	Magnum	WOSR
ASSYST_043	Madrigal	WOSR
ASSYST_044	Laser	WOSR
ASSYST_045	Fortis	WOSR
ASSYST_046	Smart	WOSR
ASSYST_047	Roxet	WOSR
ASSYST_048	NK Bravour	WOSR
ASSYST_049	NK Fair	WOSR
ASSYST_050	Aviso	WOSR
ASSYST_051	Sansibar	WOSR
ASSYST_052	SWGospel	WOSR
ASSYST_053	Verona	WOSR
ASSYST_054	Tenor	WOSR
ASSYST_055	Expert	WOSR
ASSYST_056	Musette	WOSR
ASSYST_057	Kvintett	WOSR
ASSYST_058	Falstaff	WOSR
ASSYST_059	SW Sinatra	WOSR
ASSYST_060	Viking	WOSR
ASSYST_061	Aragon	WOSR
ASSYST_062	Aurum	WOSR
ASSYST_063	Lorenz	WOSR
ASSYST_064	Baros	WOSR
ASSYST_065	Rasmus	WOSR
ASSYST_066	Gefion	WOSR
ASSYST_067	Nugget	WOSR
ASSYST_068	Zephir	WOSR
ASSYST_069	SLM 0413	WOSR
ASSYST_070	SLM 0512	WOSR
ASSYST_071	LSF 0519	WOSR
ASSYST_072	Beluga	WOSR
ASSYST_073	Amor	WOSR
ASSYST_074	Ascona	WOSR
ASSYST_075	Campari	WOSR
ASSYST_076	Caramba	WOSR
ASSYST_077	Duell	WOSR
ASSYST_078	Express 617	WOSR
ASSYST_079	Jessica	WOSR
ASSYST_080	Orlando	WOSR
ASSYST_081	Pollen	WOSR
ASSYST_082	Prince	WOSR
ASSYST_083	Wotan	WOSR
ASSYST_084	NK Nemax	WOSR
ASSYST_085	NK Passion	WOSR
ASSYST_086	Lilian	WOSR
ASSYST_087	Barrel	WOSR
ASSYST_088	KW1519	WOSR
ASSYST_089	Amber X Commanche DH line	WOSR
ASSYST_090	Apex-93_5 X Ginyou_3 DH line	WOSR
ASSYST_091	Bienvenu DH4	WOSR
ASSYST_098	Rafal DH1	WOSR
ASSYST_099	Tapidor DH	WOSR
ASSYST_103	Primor	WOSR
ASSYST_105	Licrown x Express DH line	WOSR
ASSYST_106	Shannon x Winner DH line	WOSR
ASSYST_107	Janetzkis Schlesischer	WOSR
ASSYST_109	Norin	WOSR
ASSYST_110	Olimpiade	WOSR
ASSYST_112	Mansholt	WOSR
ASSYST_113	Samourai	WOSR
ASSYST_114	Sollux	WOSR
ASSYST_116	Erox	WOSR
ASSYST_117	Maplus	WOSR
ASSYST_118	Askari	WOSR
ASSYST_119	Lirabon	WOSR
ASSYST_120	Darmor	WOSR
ASSYST_121	JetNeuf	WOSR
ASSYST_122	Cobra	WOSR
ASSYST_123	Falcon	WOSR
ASSYST_124	Mohican	WOSR
ASSYST_125	Flip	WOSR
ASSYST_126	Zenith	WOSR
ASSYST_127	Phil	WOSR
ASSYST_128	Leopard	WOSR
ASSYST_132	Anja	WOSR
ASSYST_133	Baltia	WOSR
ASSYST_134	Bolko	WOSR
ASSYST_135	Brink	WOSR
ASSYST_136	Ceres	WOSR
ASSYST_137	Coriander	WOSR
ASSYST_138	Diamant	WOSR
ASSYST_139	Dippes	WOSR
ASSYST_140	Doral	WOSR
ASSYST_141	Edita	WOSR
ASSYST_142	Erra	WOSR
ASSYST_143	Gross-Luesewitzer	WOSR
ASSYST_144	Gülzower Ölquell	WOSR
ASSYST_145	Hokkai 3-Go	WOSR
ASSYST_146	Janpol	WOSR
ASSYST_147	Jantar	WOSR
ASSYST_148	Jupiter	WOSR
ASSYST_149	Krapphauser	WOSR
ASSYST_150	Kromerska	WOSR
ASSYST_151	Librador	WOSR
ASSYST_152	Libritta	WOSR
ASSYST_153	Liglory	WOSR
ASSYST_154	Liporta	WOSR
ASSYST_155	Lirafit	WOSR
ASSYST_156	Lirakotta	WOSR
ASSYST_157	Madora	WOSR
ASSYST_158	Major	WOSR
ASSYST_159	Markus	WOSR
ASSYST_160	Matador	WOSR
ASSYST_161	Mestnij	WOSR
ASSYST_162	Moldavia	WOSR
ASSYST_163	Mytnickij	WOSR
ASSYST_164	Nemertschanskij 1	WOSR
ASSYST_165	Norde	WOSR
ASSYST_166	Panter	WOSR
ASSYST_167	Quedlinburger Platzfester	WOSR
ASSYST_168	Ramses	WOSR
ASSYST_169	Sarepta	WOSR
ASSYST_170	Skrzeszowicki	WOSR
ASSYST_171	Skziverskij	WOSR
ASSYST_172	Slovenska Krajova	WOSR
ASSYST_173	Sobotkowski	WOSR
ASSYST_174	Sonnengold	WOSR
ASSYST_175	Start	WOSR
ASSYST_176	Trebicska	WOSR
ASSYST_177	Victor	WOSR
ASSYST_178	Vinnickij 15/59	WOSR
ASSYST_179	Wolynski	WOSR
ASSYST_180	V8	others
ASSYST_183	K26-96	others
ASSYST_186	Moana, Moana Rape	WF
ASSYST_188	Emerald	WF
ASSYST_189	Fora	WF
ASSYST_190	Aphid Resistant Rape	WF
ASSYST_191	Binera	WF
ASSYST_192	Bladkool	WF
ASSYST_193	Dwarf Essex	WF
ASSYST_194	English Giant	WF
ASSYST_195	Liragrün	WF
ASSYST_196	Michinaku natane	WF
ASSYST_197	Nunsdale	WF
ASSYST_198	Palu	WF
ASSYST_199	Parapluie	WF
ASSYST_200	Samo	WF
ASSYST_201	Silona	WF
ASSYST_202	Chuosenshu	Exotics
ASSYST_203	Taisetsu	Exotics
ASSYST_206	Brauner Schnittkohl	Exotics
ASSYST_207	Chembere Dzagumhana	Exotics
ASSYST_213	Abukuma natane	Exotics
ASSYST_214	PI271452	Exotics
ASSYST_217	Evvin	Exotics
ASSYST_218	Groene Groninger Snijmoes	Exotics
ASSYST_223	Taiwan	Exotics
ASSYST_224	Wild accession	Exotics
F002	Aburamasari	WOSR
F005	Akamar	WOSR
F006	Alesi	WOSR
F008	Alsace 1360	WOSR
F009	Amber	WOSR
F013	Arvor	WF
F015	Astrid (ES)	WOSR
F028	Bravo	WF
F043	Capricorn	WOSR
F054	Cheyenne	WOSR
F056	Columbus	WOSR
F057	Colvert	WOSR
F063	Darmor bzh	WOSR
F066	Doublol	WOSR
F067	Dublianski	WOSR
F086	Eurol	WOSR
F090	Expor	WOSR
F094	Fertodi Elit	WOSR
F096	Forza	WOSR
F099	Gaspard	WOSR
F101	Goéland	WOSR
F102	Goldgeber Zarter Butter	WOSR
F103	Gorczanski	WOSR
F104	Grizzly	WOSR
F107	Hektor	WOSR
F118	Jetton	WOSR
F124	Kentan	WF
F133	Lesira	WOSR
F136	Licorne	WOSR
F138	Lingot-R26	WOSR
F139	Link	WOSR
F146	Local d'Ukraine	WOSR
F150	Makila	WOSR
F152	Mar	WOSR
F157	Maxol	WOSR
F165	Nain de Hambourg	WOSR
F166	Navajo	WOSR
F173	Oleski	WOSR
F178	Olymp	WOSR
F180	Orléans	WOSR
F181	Pacha	WOSR
F186	Pollux	WOSR
F187	Potomac	WOSR
F189	Prerouska	WOSR
F195	Quinta	WOSR
F198	Rapol	WOSR
F200	Rapso	WF
F204	Rocket	WOSR
F209	Salamander	WOSR
F210	Salomont	WOSR
F217	Sinus	WOSR
F218	Skrezowicki	WOSR
F219	Slapska	WOSR
F230	Titus	WOSR
F231	Tonus	WOSR
F232	Tosca	WOSR
F234	Twister	WOSR
F238	VIKTOR	WOSR
F240	Warzanwski	WOSR
F241	Winfred	WF
F245	Zeruca	WOSR
