# Supplementary material for: Genome-wide association mapping unravels the genetic control of seed germination and vigor in Brassica napus
Source: Front Plant Sci. 2015 Apr 9;6:221. doi: 10.3389/fpls.2015.00221 (PMC4391041; doi:10.3389/fpls.2015.00221)
Supplement: Supplementary file 2 [file Table2.XLSX]

## Sheet: Tabelle1
Trait	Chromosome	RegionStart	RegionStop	Gene	StartGene	StopGene
TSW	chrA01	2094614	2132814	BnaA01g04490D	2094886	2096808
TSW	chrA01	2094614	2132814	BnaA01g04500D	2103336	2105276
TSW	chrA01	2094614	2132814	BnaA01g04510D	2105832	2107371
TSW	chrA01	2094614	2132814	BnaA01g04520D	2107641	2114667
TSW	chrA01	2094614	2132814	BnaA01g04530D	2115048	2118907
TSW	chrA01	2094614	2132814	BnaA01g04540D	2119904	2121869
TSW	chrA01	2094614	2132814	BnaA01g04550D	2125820	2128452
TSW	chrA01	2094614	2132814	BnaA01g04560D	2128745	2130310
TSW	chrA01	2094614	2132814	BnaA01g04570D	2132740	2135684
GR72	chrA03	4478594	4515865	BnaA03g09930D	4474792	4478705
GR72	chrA03	4478594	4515865	BnaA03g09940D	4478885	4483520
GR72	chrA03	4478594	4515865	BnaA03g09950D	4483740	4485400
GR72	chrA03	4478594	4515865	BnaA03g09960D	4486300	4487555
GR72	chrA03	4478594	4515865	BnaA03g09970D	4487984	4491810
GR72	chrA03	4478594	4515865	BnaA03g09980D	4492113	4495829
GR72	chrA03	4478594	4515865	BnaA03g09990D	4496103	4496807
GR72	chrA03	4478594	4515865	BnaA03g10000D	4497137	4498190
GR72	chrA03	4478594	4515865	BnaA03g10010D	4498953	4500261
GR72	chrA03	4478594	4515865	BnaA03g10020D	4501571	4502875
GR72	chrA03	4478594	4515865	BnaA03g10030D	4503364	4505359
GR72	chrA03	4478594	4515865	BnaA03g10040D	4505412	4507174
GR72	chrA03	4478594	4515865	BnaA03g10050D	4508132	4509893
GR72	chrA03	4478594	4515865	BnaA03g10060D	4510766	4511806
GR72	chrA03	4478594	4515865	BnaA03g10070D	4512567	4517344
GR72	chrA03	7082702	7098892	BnaA03g15260D	7083468	7087096
GR72	chrA03	7082702	7098892	BnaA03g15270D	7088548	7091362
GR72	chrA03	7082702	7098892	BnaA03g15280D	7092094	7093550
GR72	chrA03	7082702	7098892	BnaA03g15290D	7095587	7098861
GR72	chrA03	16074818	16173009	BnaA03g33200D	16074915	16076418
GR72	chrA03	16074818	16173009	BnaA03g33210D	16077041	16078591
GR72	chrA03	16074818	16173009	BnaA03g33220D	16079305	16081570
GR72	chrA03	16074818	16173009	BnaA03g33230D	16081921	16082375
GR72	chrA03	16074818	16173009	BnaA03g33240D	16082902	16088338
GR72	chrA03	16074818	16173009	BnaA03g33250D	16089080	16089157
GR72	chrA03	16074818	16173009	BnaA03g33260D	16089957	16091243
GR72	chrA03	16074818	16173009	BnaA03g33270D	16091637	16093576
GR72	chrA03	16074818	16173009	BnaA03g33280D	16095023	16095646
GR72	chrA03	16074818	16173009	BnaA03g33290D	16097344	16099376
GR72	chrA03	16074818	16173009	BnaA03g33300D	16101963	16104497
GR72	chrA03	16074818	16173009	BnaA03g33310D	16107367	16108376
GR72	chrA03	16074818	16173009	BnaA03g33320D	16109333	16110137
GR72	chrA03	16074818	16173009	BnaA03g33330D	16119004	16125665
GR72	chrA03	16074818	16173009	BnaA03g33340D	16125946	16126324
GR72	chrA03	16074818	16173009	BnaA03g33350D	16128089	16128637
GR72	chrA03	16074818	16173009	BnaA03g33360D	16136837	16137339
GR72	chrA03	16074818	16173009	BnaA03g33370D	16141474	16144174
GR72	chrA03	16074818	16173009	BnaA03g33380D	16144407	16146802
GR72	chrA03	16074818	16173009	BnaA03g33390D	16162114	16163388
GR72	chrA03	16074818	16173009	BnaA03g33400D	16163523	16163892
GR72	chrA03	16074818	16173009	BnaA03g33410D	16166258	16166527
TSW	chrA05	18641259	18796724	BnaA05g25100D	18649233	18650672
TSW	chrA05	18641259	18796724	BnaA05g25110D	18653637	18655696
TSW	chrA05	18641259	18796724	BnaA05g25120D	18660346	18665039
TSW	chrA05	18641259	18796724	BnaA05g25130D	18665297	18665883
TSW	chrA05	18641259	18796724	BnaA05g25140D	18666270	18666767
TSW	chrA05	18641259	18796724	BnaA05g25150D	18672482	18675632
TSW	chrA05	18641259	18796724	BnaA05g25160D	18677716	18678358
TSW	chrA05	18641259	18796724	BnaA05g25170D	18679794	18680225
TSW	chrA05	18641259	18796724	BnaA05g25180D	18680374	18680863
TSW	chrA05	18641259	18796724	BnaA05g25190D	18682727	18685211
TSW	chrA05	18641259	18796724	BnaA05g25200D	18694325	18698201
TSW	chrA05	18641259	18796724	BnaA05g25210D	18698271	18700154
TSW	chrA05	18641259	18796724	BnaA05g25220D	18701424	18702860
TSW	chrA05	18641259	18796724	BnaA05g25230D	18703548	18705811
TSW	chrA05	18641259	18796724	BnaA05g25240D	18719135	18721165
TSW	chrA05	18641259	18796724	BnaA05g25250D	18728186	18728746
TSW	chrA05	18641259	18796724	BnaA05g25260D	18742615	18747471
TSW	chrA05	18641259	18796724	BnaA05g25270D	18747846	18749665
TSW	chrA05	18641259	18796724	BnaA05g25280D	18750600	18751920
TSW	chrA05	18641259	18796724	BnaA05g25290D	18752124	18752318
TSW	chrA05	18641259	18796724	BnaA05g25300D	18755347	18761595
TSW	chrA05	18641259	18796724	BnaA05g25310D	18762133	18763916
TSW	chrA05	18641259	18796724	BnaA05g25320D	18764156	18765831
TSW	chrA05	18641259	18796724	BnaA05g25330D	18766304	18771457
TSW	chrA05	18641259	18796724	BnaA05g25340D	18771605	18779367
TSW	chrA05	18641259	18796724	BnaA05g25350D	18779628	18781190
TSW	chrA05	18641259	18796724	BnaA05g25360D	18782594	18784744
TSW	chrA05	18641259	18796724	BnaA05g25370D	18784902	18786636
TSW	chrA05	18641259	18796724	BnaA05g25380D	18790598	18792526
TSW	chrA05	18641259	18796724	BnaA05g25390D	18792849	18793675
TSW	chrA05	18641259	18796724	BnaA05g25400D	18793734	18795179
TSW	chrA06	22333133	22588108	BnaA06g33650D	22332095	22333974
TSW	chrA06	22333133	22588108	BnaA06g33660D	22342311	22343641
TSW	chrA06	22333133	22588108	BnaA06g33670D	22346749	22357055
TSW	chrA06	22333133	22588108	BnaA06g33680D	22358454	22358987
TSW	chrA06	22333133	22588108	BnaA06g33690D	22359650	22361481
TSW	chrA06	22333133	22588108	BnaA06g33700D	22361645	22363711
TSW	chrA06	22333133	22588108	BnaA06g33710D	22364902	22367424
TSW	chrA06	22333133	22588108	BnaA06g33720D	22367954	22369730
TSW	chrA06	22333133	22588108	BnaA06g33730D	22371521	22373837
TSW	chrA06	22333133	22588108	BnaA06g33740D	22376021	22377524
TSW	chrA06	22333133	22588108	BnaA06g33750D	22381122	22384376
TSW	chrA06	22333133	22588108	BnaA06g33760D	22384465	22386423
TSW	chrA06	22333133	22588108	BnaA06g33770D	22386602	22387424
TSW	chrA06	22333133	22588108	BnaA06g33780D	22388563	22393319
TSW	chrA06	22333133	22588108	BnaA06g33790D	22409029	22413224
TSW	chrA06	22333133	22588108	BnaA06g33800D	22414049	22416153
TSW	chrA06	22333133	22588108	BnaA06g33810D	22416253	22418154
TSW	chrA06	22333133	22588108	BnaA06g33820D	22418599	22419984
TSW	chrA06	22333133	22588108	BnaA06g33830D	22421795	22424461
TSW	chrA06	22333133	22588108	BnaA06g33840D	22425279	22427489
TSW	chrA06	22333133	22588108	BnaA06g33850D	22436441	22438022
TSW	chrA06	22333133	22588108	BnaA06g33860D	22440343	22441554
TSW	chrA06	22333133	22588108	BnaA06g33870D	22442662	22445570
TSW	chrA06	22333133	22588108	BnaA06g33880D	22446550	22447630
TSW	chrA06	22333133	22588108	BnaA06g33890D	22448176	22449149
TSW	chrA06	22333133	22588108	BnaA06g33900D	22449535	22450687
TSW	chrA06	22333133	22588108	BnaA06g33910D	22452631	22455755
TSW	chrA06	22333133	22588108	BnaA06g33920D	22456555	22458722
TSW	chrA06	22333133	22588108	BnaA06g33930D	22460781	22462081
TSW	chrA06	22333133	22588108	BnaA06g33940D	22470515	22472723
TSW	chrA06	22333133	22588108	BnaA06g33950D	22479156	22480144
TSW	chrA06	22333133	22588108	BnaA06g33960D	22480871	22484422
TSW	chrA06	22333133	22588108	BnaA06g33970D	22490437	22491055
TSW	chrA06	22333133	22588108	BnaA06g33980D	22499656	22501958
TSW	chrA06	22333133	22588108	BnaA06g33990D	22513737	22516788
TSW	chrA06	22333133	22588108	BnaA06g34000D	22519243	22521580
TSW	chrA06	22333133	22588108	BnaA06g34010D	22521744	22524734
TSW	chrA06	22333133	22588108	BnaA06g34020D	22529284	22531460
TSW	chrA06	22333133	22588108	BnaA06g34030D	22531509	22533023
TSW	chrA06	22333133	22588108	BnaA06g34040D	22533563	22535203
TSW	chrA06	22333133	22588108	BnaA06g34050D	22537174	22539089
TSW	chrA06	22333133	22588108	BnaA06g34060D	22539406	22541687
TSW	chrA06	22333133	22588108	BnaA06g34070D	22544150	22546567
TSW	chrA06	22333133	22588108	BnaA06g34080D	22546951	22548372
TSW	chrA06	22333133	22588108	BnaA06g34090D	22548574	22551030
TSW	chrA06	22333133	22588108	BnaA06g34100D	22551497	22558918
TSW	chrA06	22333133	22588108	BnaA06g34110D	22565742	22570428
TSW	chrA06	22333133	22588108	BnaA06g34120D	22577592	22578029
TSW	chrA06	22333133	22588108	BnaA06g34130D	22583619	22584448
TSW	chrA06	22333133	22588108	BnaA06g34140D	22586446	22589435
ES	chrA09	6512728	7122368	BnaA09g12360D	6510124	6513996
ES	chrA09	6512728	7122368	BnaA09g12370D	6537080	6541614
ES	chrA09	6512728	7122368	BnaA09g12380D	6541823	6544761
ES	chrA09	6512728	7122368	BnaA09g12390D	6546862	6549700
ES	chrA09	6512728	7122368	BnaA09g12400D	6551647	6553558
ES	chrA09	6512728	7122368	BnaA09g12410D	6560461	6562896
ES	chrA09	6512728	7122368	BnaA09g12420D	6568039	6570033
ES	chrA09	6512728	7122368	BnaA09g12430D	6591918	6597689
ES	chrA09	6512728	7122368	BnaA09g12440D	6597748	6597999
ES	chrA09	6512728	7122368	BnaA09g12450D	6598051	6598768
ES	chrA09	6512728	7122368	BnaA09g12460D	6598955	6600006
ES	chrA09	6512728	7122368	BnaA09g12470D	6603900	6604292
ES	chrA09	6512728	7122368	BnaA09g12480D	6606292	6606766
ES	chrA09	6512728	7122368	BnaA09g12490D	6620892	6623182
ES	chrA09	6512728	7122368	BnaA09g12500D	6624135	6626039
ES	chrA09	6512728	7122368	BnaA09g12510D	6626881	6629587
ES	chrA09	6512728	7122368	BnaA09g12520D	6636510	6637421
ES	chrA09	6512728	7122368	BnaA09g12530D	6650580	6651199
ES	chrA09	6512728	7122368	BnaA09g12540D	6652482	6653220
ES	chrA09	6512728	7122368	BnaA09g12550D	6654951	6657993
ES	chrA09	6512728	7122368	BnaA09g12560D	6659153	6663006
ES	chrA09	6512728	7122368	BnaA09g12570D	6663162	6666067
ES	chrA09	6512728	7122368	BnaA09g12580D	6667919	6668173
ES	chrA09	6512728	7122368	BnaA09g12590D	6671851	6674071
ES	chrA09	6512728	7122368	BnaA09g12600D	6674562	6675877
ES	chrA09	6512728	7122368	BnaA09g12610D	6676990	6678139
ES	chrA09	6512728	7122368	BnaA09g12620D	6679793	6680436
ES	chrA09	6512728	7122368	BnaA09g12630D	6689607	6690788
ES	chrA09	6512728	7122368	BnaA09g12640D	6693251	6695368
ES	chrA09	6512728	7122368	BnaA09g12650D	6705021	6706778
ES	chrA09	6512728	7122368	BnaA09g12660D	6723177	6725681
ES	chrA09	6512728	7122368	BnaA09g12670D	6741631	6743523
ES	chrA09	6512728	7122368	BnaA09g12680D	6743701	6746394
ES	chrA09	6512728	7122368	BnaA09g12690D	6748989	6749198
ES	chrA09	6512728	7122368	BnaA09g12700D	6749260	6752567
ES	chrA09	6512728	7122368	BnaA09g12710D	6753225	6755309
ES	chrA09	6512728	7122368	BnaA09g12720D	6771804	6773687
ES	chrA09	6512728	7122368	BnaA09g12730D	6778134	6779136
ES	chrA09	6512728	7122368	BnaA09g12740D	6781654	6782166
ES	chrA09	6512728	7122368	BnaA09g12750D	6782302	6782720
ES	chrA09	6512728	7122368	BnaA09g12760D	6795527	6796141
ES	chrA09	6512728	7122368	BnaA09g12770D	6802082	6804959
ES	chrA09	6512728	7122368	BnaA09g12780D	6805009	6807840
ES	chrA09	6512728	7122368	BnaA09g12790D	6810637	6812163
ES	chrA09	6512728	7122368	BnaA09g12800D	6834031	6835814
ES	chrA09	6512728	7122368	BnaA09g12810D	6838125	6839249
ES	chrA09	6512728	7122368	BnaA09g12820D	6856835	6858406
ES	chrA09	6512728	7122368	BnaA09g12830D	6859354	6860692
ES	chrA09	6512728	7122368	BnaA09g12840D	6869958	6870857
ES	chrA09	6512728	7122368	BnaA09g12850D	6877237	6878501
ES	chrA09	6512728	7122368	BnaA09g12860D	6878869	6879015
ES	chrA09	6512728	7122368	BnaA09g12870D	6882341	6883321
ES	chrA09	6512728	7122368	BnaA09g12880D	6886207	6889885
ES	chrA09	6512728	7122368	BnaA09g12890D	6895818	6898211
ES	chrA09	6512728	7122368	BnaA09g12900D	6914547	6916351
ES	chrA09	6512728	7122368	BnaA09g12910D	6917678	6920704
ES	chrA09	6512728	7122368	BnaA09g12920D	6922783	6924842
ES	chrA09	6512728	7122368	BnaA09g12930D	6950953	6952355
ES	chrA09	6512728	7122368	BnaA09g12940D	6959862	6962111
ES	chrA09	6512728	7122368	BnaA09g12950D	6983515	6984281
ES	chrA09	6512728	7122368	BnaA09g12960D	6990273	6994272
ES	chrA09	6512728	7122368	BnaA09g12970D	7011962	7013633
ES	chrA09	6512728	7122368	BnaA09g12980D	7016927	7021165
ES	chrA09	6512728	7122368	BnaA09g12990D	7051301	7055138
ES	chrA09	6512728	7122368	BnaA09g13000D	7058922	7061488
ES	chrA09	6512728	7122368	BnaA09g13010D	7069175	7071330
ES	chrA09	6512728	7122368	BnaA09g13020D	7077818	7079059
ES	chrA09	6512728	7122368	BnaA09g13030D	7091925	7093692
ES	chrA09	6512728	7122368	BnaA09g13040D	7099948	7100930
ES	chrA09	6512728	7122368	BnaA09g13050D	7105334	7106413
ES	chrA09	6512728	7122368	BnaA09g13060D	7119178	7120243
ES	chrA09	6512728	7122368	BnaA09g13070D	7120329	7121228
ES	chrA09	6512728	7122368	BnaA09g13080D	7121389	7121910
GR72	chrA09	32206450	32410348	BnaA09g47890D	32203828	32207844
T50	chrA09	32206450	32410348	BnaA09g47890D	32203828	32207844
T50	chrA09	32206450	32410348	BnaA09g47900D	32208611	32210462
GR72	chrA09	32206450	32410348	BnaA09g47900D	32208611	32210462
T50	chrA09	32206450	32410348	BnaA09g47910D	32213361	32215235
GR72	chrA09	32206450	32410348	BnaA09g47910D	32213361	32215235
GR72	chrA09	32206450	32410348	BnaA09g47920D	32216591	32220761
T50	chrA09	32206450	32410348	BnaA09g47920D	32216591	32220761
T50	chrA09	32206450	32410348	BnaA09g47930D	32221094	32224033
GR72	chrA09	32206450	32410348	BnaA09g47930D	32221094	32224033
T50	chrA09	32206450	32410348	BnaA09g47940D	32224931	32225686
GR72	chrA09	32206450	32410348	BnaA09g47940D	32224931	32225686
T50	chrA09	32206450	32410348	BnaA09g47950D	32228179	32228739
GR72	chrA09	32206450	32410348	BnaA09g47950D	32228179	32228739
GR72	chrA09	32206450	32410348	BnaA09g47960D	32228804	32229965
T50	chrA09	32206450	32410348	BnaA09g47960D	32228804	32229965
T50	chrA09	32206450	32410348	BnaA09g47970D	32230688	32232360
GR72	chrA09	32206450	32410348	BnaA09g47970D	32230688	32232360
T50	chrA09	32206450	32410348	BnaA09g47980D	32236179	32237839
GR72	chrA09	32206450	32410348	BnaA09g47980D	32236179	32237839
GR72	chrA09	32206450	32410348	BnaA09g47990D	32240791	32243707
T50	chrA09	32206450	32410348	BnaA09g47990D	32240791	32243707
GR72	chrA09	32206450	32410348	BnaA09g48000D	32244428	32245136
T50	chrA09	32206450	32410348	BnaA09g48000D	32244428	32245136
T50	chrA09	32206450	32410348	BnaA09g48010D	32245204	32248107
GR72	chrA09	32206450	32410348	BnaA09g48010D	32245204	32248107
GR72	chrA09	32206450	32410348	BnaA09g48020D	32248210	32250262
T50	chrA09	32206450	32410348	BnaA09g48020D	32248210	32250262
GR72	chrA09	32206450	32410348	BnaA09g48030D	32259742	32262417
T50	chrA09	32206450	32410348	BnaA09g48030D	32259742	32262417
T50	chrA09	32206450	32410348	BnaA09g48040D	32262807	32264439
GR72	chrA09	32206450	32410348	BnaA09g48040D	32262807	32264439
T50	chrA09	32206450	32410348	BnaA09g48050D	32265207	32266302
GR72	chrA09	32206450	32410348	BnaA09g48050D	32265207	32266302
T50	chrA09	32206450	32410348	BnaA09g48060D	32269182	32270132
GR72	chrA09	32206450	32410348	BnaA09g48060D	32269182	32270132
T50	chrA09	32206450	32410348	BnaA09g48070D	32273793	32274823
GR72	chrA09	32206450	32410348	BnaA09g48070D	32273793	32274823
T50	chrA09	32206450	32410348	BnaA09g48080D	32278475	32280599
GR72	chrA09	32206450	32410348	BnaA09g48080D	32278475	32280599
GR72	chrA09	32206450	32410348	BnaA09g48090D	32280697	32284510
T50	chrA09	32206450	32410348	BnaA09g48090D	32280697	32284510
GR72	chrA09	32206450	32410348	BnaA09g48100D	32286011	32290992
T50	chrA09	32206450	32410348	BnaA09g48100D	32286011	32290992
T50	chrA09	32206450	32410348	BnaA09g48110D	32291090	32293375
GR72	chrA09	32206450	32410348	BnaA09g48110D	32291090	32293375
T50	chrA09	32206450	32410348	BnaA09g48120D	32293449	32295437
GR72	chrA09	32206450	32410348	BnaA09g48120D	32293449	32295437
GR72	chrA09	32206450	32410348	BnaA09g48130D	32298754	32299630
T50	chrA09	32206450	32410348	BnaA09g48130D	32298754	32299630
T50	chrA09	32206450	32410348	BnaA09g48140D	32301003	32301991
GR72	chrA09	32206450	32410348	BnaA09g48140D	32301003	32301991
T50	chrA09	32206450	32410348	BnaA09g48150D	32306091	32306699
GR72	chrA09	32206450	32410348	BnaA09g48150D	32306091	32306699
T50	chrA09	32206450	32410348	BnaA09g48160D	32313276	32314748
GR72	chrA09	32206450	32410348	BnaA09g48160D	32313276	32314748
GR72	chrA09	32206450	32410348	BnaA09g48170D	32319599	32320258
T50	chrA09	32206450	32410348	BnaA09g48170D	32319599	32320258
GR72	chrA09	32206450	32410348	BnaA09g48180D	32321746	32324069
T50	chrA09	32206450	32410348	BnaA09g48180D	32321746	32324069
T50	chrA09	32206450	32410348	BnaA09g48190D	32324210	32331415
GR72	chrA09	32206450	32410348	BnaA09g48190D	32324210	32331415
T50	chrA09	32206450	32410348	BnaA09g48200D	32338764	32341285
GR72	chrA09	32206450	32410348	BnaA09g48200D	32338764	32341285
GR72	chrA09	32206450	32410348	BnaA09g48210D	32341553	32342659
T50	chrA09	32206450	32410348	BnaA09g48210D	32341553	32342659
T50	chrA09	32206450	32410348	BnaA09g48220D	32345478	32346635
GR72	chrA09	32206450	32410348	BnaA09g48220D	32345478	32346635
GR72	chrA09	32206450	32410348	BnaA09g48230D	32349348	32356090
T50	chrA09	32206450	32410348	BnaA09g48230D	32349348	32356090
T50	chrA09	32206450	32410348	BnaA09g48240D	32359429	32362083
GR72	chrA09	32206450	32410348	BnaA09g48240D	32359429	32362083
GR72	chrA09	32206450	32410348	BnaA09g48250D	32362397	32369109
T50	chrA09	32206450	32410348	BnaA09g48250D	32362397	32369109
GR72	chrA09	32206450	32410348	BnaA09g48260D	32371229	32371529
T50	chrA09	32206450	32410348	BnaA09g48260D	32371229	32371529
T50	chrA09	32206450	32410348	BnaA09g48270D	32371640	32374604
GR72	chrA09	32206450	32410348	BnaA09g48270D	32371640	32374604
GR72	chrA09	32206450	32410348	BnaA09g48280D	32377497	32379084
T50	chrA09	32206450	32410348	BnaA09g48280D	32377497	32379084
T50	chrA09	32206450	32410348	BnaA09g48290D	32380033	32382558
GR72	chrA09	32206450	32410348	BnaA09g48290D	32380033	32382558
GR72	chrA09	32206450	32410348	BnaA09g48300D	32389505	32392239
T50	chrA09	32206450	32410348	BnaA09g48300D	32389505	32392239
GR72	chrA09	32206450	32410348	BnaA09g48310D	32396839	32399100
T50	chrA09	32206450	32410348	BnaA09g48310D	32396839	32399100
GR72	chrA09	32206450	32410348	BnaA09g48320D	32399743	32400627
T50	chrA09	32206450	32410348	BnaA09g48320D	32399743	32400627
GR72	chrA09	32206450	32410348	BnaA09g48330D	32401303	32403557
T50	chrA09	32206450	32410348	BnaA09g48330D	32401303	32403557
GR72	chrA09	32206450	32410348	BnaA09g48340D	32404360	32405456
T50	chrA09	32206450	32410348	BnaA09g48340D	32404360	32405456
GR72	chrA09	32206450	32410348	BnaA09g48350D	32406791	32408669
T50	chrA09	32206450	32410348	BnaA09g48350D	32406791	32408669
T50	chrA09	32206450	32410348	BnaA09g48360D	32409743	32410947
GR72	chrA09	32206450	32410348	BnaA09g48360D	32409743	32410947
ES	chrA10	11631861	11677068	BnaA10g14690D	11631742	11633818
ES	chrA10	11631861	11677068	BnaA10g14700D	11635046	11641118
ES	chrA10	11631861	11677068	BnaA10g14710D	11649494	11653269
ES	chrA10	11631861	11677068	BnaA10g14720D	11657276	11657659
ES	chrA10	11631861	11677068	BnaA10g14730D	11659878	11661584
ES	chrA10	11631861	11677068	BnaA10g14740D	11664250	11664813
ES	chrA10	11631861	11677068	BnaA10g14750D	11669420	11670193
ES	chrA10	11631861	11677068	BnaA10g14760D	11674651	11679621
ES	chrA10	16085669	16164217	BnaA10g24680D	16085288	16087127
ES	chrA10	16085669	16164217	BnaA10g24690D	16087936	16089689
ES	chrA10	16085669	16164217	BnaA10g24700D	16091655	16095463
ES	chrA10	16085669	16164217	BnaA10g24710D	16098641	16100897
ES	chrA10	16085669	16164217	BnaA10g24720D	16103901	16106273
ES	chrA10	16085669	16164217	BnaA10g24730D	16106641	16107484
ES	chrA10	16085669	16164217	BnaA10g24740D	16108983	16111138
ES	chrA10	16085669	16164217	BnaA10g24750D	16114938	16116149
ES	chrA10	16085669	16164217	BnaA10g24760D	16118977	16120714
ES	chrA10	16085669	16164217	BnaA10g24770D	16122298	16123688
ES	chrA10	16085669	16164217	BnaA10g24780D	16125049	16127616
ES	chrA10	16085669	16164217	BnaA10g24790D	16128438	16129114
ES	chrA10	16085669	16164217	BnaA10g24800D	16132642	16132919
ES	chrA10	16085669	16164217	BnaA10g24810D	16133274	16134431
ES	chrA10	16085669	16164217	BnaA10g24820D	16136251	16139393
ES	chrA10	16085669	16164217	BnaA10g24830D	16139758	16140942
ES	chrA10	16085669	16164217	BnaA10g24840D	16141721	16143319
ES	chrA10	16085669	16164217	BnaA10g24850D	16143505	16146463
ES	chrA10	16085669	16164217	BnaA10g24860D	16153901	16158001
ES	chrA10	16085669	16164217	BnaA10g24870D	16158051	16161756
ES	chrA10	16085669	16164217	BnaA10g24880D	16162092	16163704
ES	chrC02	12742547	14316723	BnaC02g17270D	12804162	12804572
ES	chrC02	12742547	14316723	BnaC02g17280D	12809650	12812575
ES	chrC02	12742547	14316723	BnaC02g17290D	12829318	12833756
ES	chrC02	12742547	14316723	BnaC02g17300D	12834187	12839000
ES	chrC02	12742547	14316723	BnaC02g17310D	12841264	12842921
ES	chrC02	12742547	14316723	BnaC02g17320D	12847768	12848808
ES	chrC02	12742547	14316723	BnaC02g17330D	12857676	12860498
ES	chrC02	12742547	14316723	BnaC02g17340D	12863888	12864750
ES	chrC02	12742547	14316723	BnaC02g17350D	12885621	12885950
ES	chrC02	12742547	14316723	BnaC02g17360D	12901319	12903047
ES	chrC02	12742547	14316723	BnaC02g17370D	12912875	12914011
ES	chrC02	12742547	14316723	BnaC02g17380D	12915275	12915867
ES	chrC02	12742547	14316723	BnaC02g17390D	12923403	12927204
ES	chrC02	12742547	14316723	BnaC02g17400D	12933548	12935773
ES	chrC02	12742547	14316723	BnaC02g17410D	12942657	12943621
ES	chrC02	12742547	14316723	BnaC02g17420D	12983978	12985917
ES	chrC02	12742547	14316723	BnaC02g17430D	12990266	12995834
ES	chrC02	12742547	14316723	BnaC02g17440D	12995951	12996364
ES	chrC02	12742547	14316723	BnaC02g17450D	13025605	13028041
ES	chrC02	12742547	14316723	BnaC02g17460D	13041789	13042244
ES	chrC02	12742547	14316723	BnaC02g17470D	13064655	13066707
ES	chrC02	12742547	14316723	BnaC02g17480D	13080495	13082323
ES	chrC02	12742547	14316723	BnaC02g17490D	13087336	13087566
ES	chrC02	12742547	14316723	BnaC02g17500D	13089912	13091749
ES	chrC02	12742547	14316723	BnaC02g17510D	13106049	13107072
ES	chrC02	12742547	14316723	BnaC02g17520D	13136652	13137168
ES	chrC02	12742547	14316723	BnaC02g17530D	13137222	13137563
ES	chrC02	12742547	14316723	BnaC02g17540D	13156065	13156274
ES	chrC02	12742547	14316723	BnaC02g17550D	13184083	13184587
ES	chrC02	12742547	14316723	BnaC02g17560D	13184790	13185521
ES	chrC02	12742547	14316723	BnaC02g17570D	13199749	13200702
ES	chrC02	12742547	14316723	BnaC02g17580D	13201203	13202136
ES	chrC02	12742547	14316723	BnaC02g17590D	13205883	13207516
ES	chrC02	12742547	14316723	BnaC02g17600D	13207637	13208191
ES	chrC02	12742547	14316723	BnaC02g17610D	13220239	13222779
ES	chrC02	12742547	14316723	BnaC02g17620D	13222951	13232266
ES	chrC02	12742547	14316723	BnaC02g17630D	13232340	13232414
ES	chrC02	12742547	14316723	BnaC02g17640D	13253314	13255819
ES	chrC02	12742547	14316723	BnaC02g17650D	13265571	13265752
ES	chrC02	12742547	14316723	BnaC02g17660D	13265803	13269347
ES	chrC02	12742547	14316723	BnaC02g17670D	13281386	13282590
ES	chrC02	12742547	14316723	BnaC02g17680D	13292492	13292692
ES	chrC02	12742547	14316723	BnaC02g17690D	13293471	13293581
ES	chrC02	12742547	14316723	BnaC02g17700D	13294451	13295149
ES	chrC02	12742547	14316723	BnaC02g17710D	13307394	13309102
ES	chrC02	12742547	14316723	BnaC02g17720D	13331059	13331225
ES	chrC02	12742547	14316723	BnaC02g17730D	13334685	13336079
ES	chrC02	12742547	14316723	BnaC02g17740D	13360619	13360955
ES	chrC02	12742547	14316723	BnaC02g17750D	13362887	13364063
ES	chrC02	12742547	14316723	BnaC02g17760D	13364214	13365047
ES	chrC02	12742547	14316723	BnaC02g17770D	13401132	13401725
ES	chrC02	12742547	14316723	BnaC02g17780D	13409984	13410807
ES	chrC02	12742547	14316723	BnaC02g17790D	13414174	13414558
ES	chrC02	12742547	14316723	BnaC02g17800D	13424742	13425862
ES	chrC02	12742547	14316723	BnaC02g17810D	13435224	13435990
ES	chrC02	12742547	14316723	BnaC02g17820D	13543676	13544562
ES	chrC02	12742547	14316723	BnaC02g17830D	13548145	13549695
ES	chrC02	12742547	14316723	BnaC02g17840D	13551986	13555405
ES	chrC02	12742547	14316723	BnaC02g17850D	13559635	13559866
ES	chrC02	12742547	14316723	BnaC02g17860D	13559962	13560653
ES	chrC02	12742547	14316723	BnaC02g17870D	13560705	13561544
ES	chrC02	12742547	14316723	BnaC02g17880D	13561634	13561863
ES	chrC02	12742547	14316723	BnaC02g17890D	13564780	13565037
ES	chrC02	12742547	14316723	BnaC02g17900D	13565423	13565731
ES	chrC02	12742547	14316723	BnaC02g17910D	13576166	13576885
ES	chrC02	12742547	14316723	BnaC02g17920D	13576993	13577454
ES	chrC02	12742547	14316723	BnaC02g17930D	13577543	13578019
ES	chrC02	12742547	14316723	BnaC02g17940D	13578079	13578620
ES	chrC02	12742547	14316723	BnaC02g17950D	13578708	13579223
ES	chrC02	12742547	14316723	BnaC02g17960D	13593864	13594112
ES	chrC02	12742547	14316723	BnaC02g17970D	13606986	13608421
ES	chrC02	12742547	14316723	BnaC02g17980D	13616336	13618841
ES	chrC02	12742547	14316723	BnaC02g17990D	13619803	13621667
ES	chrC02	12742547	14316723	BnaC02g18000D	13628714	13629307
ES	chrC02	12742547	14316723	BnaC02g18010D	13646347	13649257
ES	chrC02	12742547	14316723	BnaC02g18020D	13655462	13656214
ES	chrC02	12742547	14316723	BnaC02g18030D	13669606	13672350
ES	chrC02	12742547	14316723	BnaC02g18040D	13693177	13694273
ES	chrC02	12742547	14316723	BnaC02g18050D	13696644	13699843
ES	chrC02	12742547	14316723	BnaC02g18060D	13707272	13707568
ES	chrC02	12742547	14316723	BnaC02g18070D	13708076	13709083
ES	chrC02	12742547	14316723	BnaC02g18080D	13825175	13825542
ES	chrC02	12742547	14316723	BnaC02g18090D	13864923	13865621
ES	chrC02	12742547	14316723	BnaC02g18100D	13882679	13884906
ES	chrC02	12742547	14316723	BnaC02g18110D	13892739	13895026
ES	chrC02	12742547	14316723	BnaC02g18120D	13896522	13900442
ES	chrC02	12742547	14316723	BnaC02g18130D	13915876	13916745
ES	chrC02	12742547	14316723	BnaC02g18140D	13921341	13924052
ES	chrC02	12742547	14316723	BnaC02g18150D	13930343	13932671
ES	chrC02	12742547	14316723	BnaC02g18160D	13946555	13946977
ES	chrC02	12742547	14316723	BnaC02g18170D	13953523	13954196
ES	chrC02	12742547	14316723	BnaC02g18180D	13957525	13958475
ES	chrC02	12742547	14316723	BnaC02g18190D	13970455	13971264
ES	chrC02	12742547	14316723	BnaC02g18200D	13978294	13980787
ES	chrC02	12742547	14316723	BnaC02g18210D	14038045	14038251
ES	chrC02	12742547	14316723	BnaC02g18220D	14045000	14046046
ES	chrC02	12742547	14316723	BnaC02g18230D	14084894	14086474
ES	chrC02	12742547	14316723	BnaC02g18240D	14161340	14163259
ES	chrC02	12742547	14316723	BnaC02g18250D	14163317	14164489
ES	chrC02	12742547	14316723	BnaC02g18260D	14176646	14177077
ES	chrC02	12742547	14316723	BnaC02g18270D	14206020	14207878
ES	chrC02	12742547	14316723	BnaC02g18280D	14301004	14301381
ES	chrC02	12742547	14316723	BnaC02g18290D	14304131	14306671
TSW	chrC06	21335770	21666697	BnaC06g19000D	21333534	21339859
TSW	chrC06	21335770	21666697	BnaC06g19010D	21343581	21345119
TSW	chrC06	21335770	21666697	BnaC06g19020D	21345724	21346949
TSW	chrC06	21335770	21666697	BnaC06g19030D	21347105	21353569
TSW	chrC06	21335770	21666697	BnaC06g19040D	21353740	21357963
TSW	chrC06	21335770	21666697	BnaC06g19050D	21363305	21367831
TSW	chrC06	21335770	21666697	BnaC06g19060D	21371027	21373695
TSW	chrC06	21335770	21666697	BnaC06g19070D	21445125	21447000
TSW	chrC06	21335770	21666697	BnaC06g19080D	21454058	21458884
TSW	chrC06	21335770	21666697	BnaC06g19090D	21462240	21465198
TSW	chrC06	21335770	21666697	BnaC06g19100D	21465265	21468097
TSW	chrC06	21335770	21666697	BnaC06g19110D	21473977	21475845
TSW	chrC06	21335770	21666697	BnaC06g19120D	21476656	21482515
TSW	chrC06	21335770	21666697	BnaC06g19130D	21485086	21486445
TSW	chrC06	21335770	21666697	BnaC06g19140D	21493635	21495852
TSW	chrC06	21335770	21666697	BnaC06g19150D	21496870	21499499
TSW	chrC06	21335770	21666697	BnaC06g19160D	21499780	21506256
TSW	chrC06	21335770	21666697	BnaC06g19170D	21508825	21509343
TSW	chrC06	21335770	21666697	BnaC06g19180D	21510976	21513389
TSW	chrC06	21335770	21666697	BnaC06g19190D	21517422	21518786
TSW	chrC06	21335770	21666697	BnaC06g19200D	21519481	21525371
TSW	chrC06	21335770	21666697	BnaC06g19210D	21548256	21552590
TSW	chrC06	21335770	21666697	BnaC06g19220D	21555734	21557421
TSW	chrC06	21335770	21666697	BnaC06g19230D	21563890	21564563
TSW	chrC06	21335770	21666697	BnaC06g19240D	21564896	21567802
TSW	chrC06	21335770	21666697	BnaC06g19250D	21569371	21569670
TSW	chrC06	21335770	21666697	BnaC06g19260D	21569726	21569924
TSW	chrC06	21335770	21666697	BnaC06g19270D	21571384	21571563
TSW	chrC06	21335770	21666697	BnaC06g19280D	21575832	21576119
TSW	chrC06	21335770	21666697	BnaC06g19290D	21580705	21583831
TSW	chrC06	21335770	21666697	BnaC06g19300D	21590278	21591268
TSW	chrC06	21335770	21666697	BnaC06g19310D	21594587	21595049
TSW	chrC06	21335770	21666697	BnaC06g19320D	21595109	21595319
TSW	chrC06	21335770	21666697	BnaC06g19330D	21596224	21596319
TSW	chrC06	21335770	21666697	BnaC06g19340D	21596405	21597210
TSW	chrC06	21335770	21666697	BnaC06g19350D	21612761	21615566
TSW	chrC06	21335770	21666697	BnaC06g19360D	21645187	21645781
TSW	chrC06	21335770	21666697	BnaC06g19370D	21654965	21656062
TSW	chrC06	21335770	21666697	BnaC06g19380D	21657289	21658443
TSW	chrC06	21335770	21666697	BnaC06g19390D	21663296	21666155
ES	chrC06	25600351	25671165	BnaC06g23860D	25601574	25602347
ES	chrC06	25600351	25671165	BnaC06g23870D	25609845	25614640
ES	chrC06	25600351	25671165	BnaC06g23880D	25615897	25619166
ES	chrC06	25600351	25671165	BnaC06g23890D	25621684	25626008
ES	chrC06	25600351	25671165	BnaC06g23900D	25628719	25630283
ES	chrC06	25600351	25671165	BnaC06g23910D	25646953	25648221
ES	chrC06	25600351	25671165	BnaC06g23920D	25666614	25669844
T50	chrC06	31736330	32133403	BnaC06g31120D	31736840	31738627
GR72	chrC06	31736330	32133354	BnaC06g31120D	31736840	31738627
T50	chrC06	31736330	32133403	BnaC06g31130D	31779040	31779715
GR72	chrC06	31736330	32133354	BnaC06g31130D	31779040	31779715
GR72	chrC06	31736330	32133354	BnaC06g31140D	31781579	31787672
T50	chrC06	31736330	32133403	BnaC06g31140D	31781579	31787672
GR72	chrC06	31736330	32133354	BnaC06g31150D	31787778	31792013
T50	chrC06	31736330	32133403	BnaC06g31150D	31787778	31792013
T50	chrC06	31736330	32133403	BnaC06g31160D	31797009	31803240
GR72	chrC06	31736330	32133354	BnaC06g31160D	31797009	31803240
GR72	chrC06	31736330	32133354	BnaC06g31170D	31806520	31809202
T50	chrC06	31736330	32133403	BnaC06g31170D	31806520	31809202
T50	chrC06	31736330	32133403	BnaC06g31180D	31811609	31812760
GR72	chrC06	31736330	32133354	BnaC06g31180D	31811609	31812760
GR72	chrC06	31736330	32133354	BnaC06g31190D	31814933	31817562
T50	chrC06	31736330	32133403	BnaC06g31190D	31814933	31817562
T50	chrC06	31736330	32133403	BnaC06g31200D	31817681	31819752
GR72	chrC06	31736330	32133354	BnaC06g31200D	31817681	31819752
GR72	chrC06	31736330	32133354	BnaC06g31210D	31821018	31821495
T50	chrC06	31736330	32133403	BnaC06g31210D	31821018	31821495
T50	chrC06	31736330	32133403	BnaC06g31220D	31821988	31823756
GR72	chrC06	31736330	32133354	BnaC06g31220D	31821988	31823756
GR72	chrC06	31736330	32133354	BnaC06g31230D	31823890	31824047
T50	chrC06	31736330	32133403	BnaC06g31230D	31823890	31824047
GR72	chrC06	31736330	32133354	BnaC06g31240D	31825689	31826177
T50	chrC06	31736330	32133403	BnaC06g31240D	31825689	31826177
T50	chrC06	31736330	32133403	BnaC06g31250D	31826899	31829229
GR72	chrC06	31736330	32133354	BnaC06g31250D	31826899	31829229
T50	chrC06	31736330	32133403	BnaC06g31260D	31831073	31833775
GR72	chrC06	31736330	32133354	BnaC06g31260D	31831073	31833775
GR72	chrC06	31736330	32133354	BnaC06g31270D	31835106	31837656
T50	chrC06	31736330	32133403	BnaC06g31270D	31835106	31837656
GR72	chrC06	31736330	32133354	BnaC06g31280D	31837853	31838111
T50	chrC06	31736330	32133403	BnaC06g31280D	31837853	31838111
T50	chrC06	31736330	32133403	BnaC06g31290D	31838195	31839481
GR72	chrC06	31736330	32133354	BnaC06g31290D	31838195	31839481
T50	chrC06	31736330	32133403	BnaC06g31300D	31845343	31846488
GR72	chrC06	31736330	32133354	BnaC06g31300D	31845343	31846488
GR72	chrC06	31736330	32133354	BnaC06g31310D	31852841	31856392
T50	chrC06	31736330	32133403	BnaC06g31310D	31852841	31856392
GR72	chrC06	31736330	32133354	BnaC06g31320D	31873585	31875085
T50	chrC06	31736330	32133403	BnaC06g31320D	31873585	31875085
T50	chrC06	31736330	32133403	BnaC06g31330D	31878574	31884042
GR72	chrC06	31736330	32133354	BnaC06g31330D	31878574	31884042
GR72	chrC06	31736330	32133354	BnaC06g31340D	31894158	31896625
T50	chrC06	31736330	32133403	BnaC06g31340D	31894158	31896625
GR72	chrC06	31736330	32133354	BnaC06g31350D	31900208	31906270
T50	chrC06	31736330	32133403	BnaC06g31350D	31900208	31906270
T50	chrC06	31736330	32133403	BnaC06g31360D	31909214	31909378
GR72	chrC06	31736330	32133354	BnaC06g31360D	31909214	31909378
GR72	chrC06	31736330	32133354	BnaC06g31370D	31909468	31909689
T50	chrC06	31736330	32133403	BnaC06g31370D	31909468	31909689
GR72	chrC06	31736330	32133354	BnaC06g31380D	31920581	31921051
T50	chrC06	31736330	32133403	BnaC06g31380D	31920581	31921051
T50	chrC06	31736330	32133403	BnaC06g31390D	31923496	31924062
GR72	chrC06	31736330	32133354	BnaC06g31390D	31923496	31924062
GR72	chrC06	31736330	32133354	BnaC06g31400D	31925989	31929455
T50	chrC06	31736330	32133403	BnaC06g31400D	31925989	31929455
GR72	chrC06	31736330	32133354	BnaC06g31410D	31994116	31994721
T50	chrC06	31736330	32133403	BnaC06g31410D	31994116	31994721
T50	chrC06	31736330	32133403	BnaC06g31420D	31998376	31999094
GR72	chrC06	31736330	32133354	BnaC06g31420D	31998376	31999094
GR72	chrC06	31736330	32133354	BnaC06g31430D	32005577	32006857
T50	chrC06	31736330	32133403	BnaC06g31430D	32005577	32006857
GR72	chrC06	31736330	32133354	BnaC06g31440D	32006970	32007292
T50	chrC06	31736330	32133403	BnaC06g31440D	32006970	32007292
T50	chrC06	31736330	32133403	BnaC06g31450D	32020570	32024210
GR72	chrC06	31736330	32133354	BnaC06g31450D	32020570	32024210
T50	chrC06	31736330	32133403	BnaC06g31460D	32024420	32025870
GR72	chrC06	31736330	32133354	BnaC06g31460D	32024420	32025870
GR72	chrC06	31736330	32133354	BnaC06g31470D	32027309	32030387
T50	chrC06	31736330	32133403	BnaC06g31470D	32027309	32030387
GR72	chrC06	31736330	32133354	BnaC06g31480D	32030964	32031482
T50	chrC06	31736330	32133403	BnaC06g31480D	32030964	32031482
T50	chrC06	31736330	32133403	BnaC06g31490D	32033593	32033730
GR72	chrC06	31736330	32133354	BnaC06g31490D	32033593	32033730
T50	chrC06	31736330	32133403	BnaC06g31500D	32034077	32035462
GR72	chrC06	31736330	32133354	BnaC06g31500D	32034077	32035462
GR72	chrC06	31736330	32133354	BnaC06g31510D	32035626	32037340
T50	chrC06	31736330	32133403	BnaC06g31510D	32035626	32037340
GR72	chrC06	31736330	32133354	BnaC06g31520D	32045421	32045595
T50	chrC06	31736330	32133403	BnaC06g31520D	32045421	32045595
T50	chrC06	31736330	32133403	BnaC06g31530D	32047030	32051826
GR72	chrC06	31736330	32133354	BnaC06g31530D	32047030	32051826
GR72	chrC06	31736330	32133354	BnaC06g31540D	32052402	32054445
T50	chrC06	31736330	32133403	BnaC06g31540D	32052402	32054445
GR72	chrC06	31736330	32133354	BnaC06g31550D	32063427	32064195
T50	chrC06	31736330	32133403	BnaC06g31550D	32063427	32064195
T50	chrC06	31736330	32133403	BnaC06g31560D	32067283	32068553
GR72	chrC06	31736330	32133354	BnaC06g31560D	32067283	32068553
GR72	chrC06	31736330	32133354	BnaC06g31570D	32068977	32070368
T50	chrC06	31736330	32133403	BnaC06g31570D	32068977	32070368
GR72	chrC06	31736330	32133354	BnaC06g31580D	32072591	32073615
T50	chrC06	31736330	32133403	BnaC06g31580D	32072591	32073615
T50	chrC06	31736330	32133403	BnaC06g31590D	32074913	32076298
GR72	chrC06	31736330	32133354	BnaC06g31590D	32074913	32076298
GR72	chrC06	31736330	32133354	BnaC06g31600D	32086124	32087054
T50	chrC06	31736330	32133403	BnaC06g31600D	32086124	32087054
GR72	chrC06	31736330	32133354	BnaC06g31610D	32105668	32106678
T50	chrC06	31736330	32133403	BnaC06g31610D	32105668	32106678
T50	chrC06	31736330	32133403	BnaC06g31620D	32107546	32108789
GR72	chrC06	31736330	32133354	BnaC06g31620D	32107546	32108789
GR72	chrC06	31736330	32133354	BnaC06g31630D	32111266	32113220
T50	chrC06	31736330	32133403	BnaC06g31630D	32111266	32113220
GR72	chrC06	31736330	32133354	BnaC06g31640D	32113297	32118027
T50	chrC06	31736330	32133403	BnaC06g31640D	32113297	32118027
T50	chrC06	31736330	32133403	BnaC06g31650D	32120164	32122042
GR72	chrC06	31736330	32133354	BnaC06g31650D	32120164	32122042
T50	chrC06	31736330	32133403	BnaC06g31660D	32122188	32122388
GR72	chrC06	31736330	32133354	BnaC06g31660D	32122188	32122388
GR72	chrC06	31736330	32133354	BnaC06g31670D	32122460	32122653
T50	chrC06	31736330	32133403	BnaC06g31670D	32122460	32122653
GR72	chrC06	31736330	32133354	BnaC06g31680D	32123351	32143785
T50	chrC06	31736330	32133403	BnaC06g31680D	32123351	32143785
FG	chrC07	35089636	35279703	BnaC07g30760D	35083820	35089665
FG	chrC07	35089636	35279703	BnaC07g30770D	35090891	35092007
FG	chrC07	35089636	35279703	BnaC07g30780D	35092066	35092280
FG	chrC07	35089636	35279703	BnaC07g30790D	35094856	35099131
FG	chrC07	35089636	35279703	BnaC07g30800D	35099930	35100240
FG	chrC07	35089636	35279703	BnaC07g30810D	35110718	35115602
FG	chrC07	35089636	35279703	BnaC07g30820D	35117709	35120213
FG	chrC07	35089636	35279703	BnaC07g30830D	35120560	35122435
FG	chrC07	35089636	35279703	BnaC07g30840D	35125477	35126845
FG	chrC07	35089636	35279703	BnaC07g30850D	35126957	35130739
FG	chrC07	35089636	35279703	BnaC07g30860D	35144441	35145391
FG	chrC07	35089636	35279703	BnaC07g30870D	35148488	35148667
FG	chrC07	35089636	35279703	BnaC07g30880D	35156021	35156672
FG	chrC07	35089636	35279703	BnaC07g30890D	35161771	35162776
FG	chrC07	35089636	35279703	BnaC07g30900D	35165360	35165887
FG	chrC07	35089636	35279703	BnaC07g30910D	35173556	35174815
FG	chrC07	35089636	35279703	BnaC07g30920D	35174866	35176629
FG	chrC07	35089636	35279703	BnaC07g30930D	35195672	35196841
FG	chrC07	35089636	35279703	BnaC07g30940D	35220304	35221298
FG	chrC07	35089636	35279703	BnaC07g30950D	35231147	35234433
FG	chrC07	35089636	35279703	BnaC07g30960D	35234625	35240473
FG	chrC07	35089636	35279703	BnaC07g30970D	35241903	35246560
FG	chrC07	35089636	35279703	BnaC07g30980D	35246782	35249071
FG	chrC07	35089636	35279703	BnaC07g30990D	35249188	35252572
FG	chrC07	35089636	35279703	BnaC07g31000D	35252706	35255041
FG	chrC07	35089636	35279703	BnaC07g31010D	35266674	35272914
FG	chrC07	35089636	35279703	BnaC07g31020D	35273679	35275807
FG	chrC07	35089636	35279703	BnaC07g31030D	35276571	35276732
FG	chrC07	35089636	35279703	BnaC07g31040D	35276779	35277854
FG	chrC07	35089636	35279703	BnaC07g31050D	35278510	35282730
VI	chrC07	41147197	41318742	BnaC07g41200D	41140860	41148950
VI	chrC07	41147197	41318742	BnaC07g41210D	41197173	41198758
VI	chrC07	41147197	41318742	BnaC07g41220D	41199857	41199925
VI	chrC07	41147197	41318742	BnaC07g41230D	41200039	41200399
VI	chrC07	41147197	41318742	BnaC07g41240D	41201975	41202774
VI	chrC07	41147197	41318742	BnaC07g41250D	41209491	41211338
VI	chrC07	41147197	41318742	BnaC07g41260D	41229103	41231503
VI	chrC07	41147197	41318742	BnaC07g41270D	41231560	41231978
VI	chrC07	41147197	41318742	BnaC07g41280D	41247649	41250708
VI	chrC07	41147197	41318742	BnaC07g41290D	41251311	41252466
VI	chrC07	41147197	41318742	BnaC07g41300D	41252546	41255594
VI	chrC07	41147197	41318742	BnaC07g41310D	41255720	41256112
VI	chrC07	41147197	41318742	BnaC07g41320D	41259535	41259756
VI	chrC07	41147197	41318742	BnaC07g41330D	41260205	41265281
VI	chrC07	41147197	41318742	BnaC07g41340D	41265748	41267422
VI	chrC07	41147197	41318742	BnaC07g41350D	41267481	41268282
VI	chrC07	41147197	41318742	BnaC07g41360D	41271578	41273362
VI	chrC07	41147197	41318742	BnaC07g41370D	41274377	41275661
VI	chrC07	41147197	41318742	BnaC07g41380D	41276815	41277936
VI	chrC07	41147197	41318742	BnaC07g41390D	41277986	41281089
VI	chrC07	41147197	41318742	BnaC07g41400D	41297827	41302314
VI	chrC07	41147197	41318742	BnaC07g41410D	41302610	41305822
VI	chrC07	41147197	41318742	BnaC07g41420D	41307151	41310687
VI	chrC07	41147197	41318742	BnaC07g41430D	41312349	41312777
VI	chrC07	41147197	41318742	BnaC07g41440D	41314588	41315965
GR36	chrC08	36326419	36384818	BnaC08g41980D	36325169	36329500
T50	chrC08	36326419	36384818	BnaC08g41980D	36325169	36329500
T50	chrC08	36326419	36384818	BnaC08g41990D	36332722	36334254
GR36	chrC08	36326419	36384818	BnaC08g41990D	36332722	36334254
T50	chrC08	36326419	36384818	BnaC08g42000D	36335329	36337692
GR36	chrC08	36326419	36384818	BnaC08g42000D	36335329	36337692
T50	chrC08	36326419	36384818	BnaC08g42010D	36338459	36340734
GR36	chrC08	36326419	36384818	BnaC08g42010D	36338459	36340734
T50	chrC08	36326419	36384818	BnaC08g42020D	36340829	36341046
GR36	chrC08	36326419	36384818	BnaC08g42020D	36340829	36341046
GR36	chrC08	36326419	36384818	BnaC08g42030D	36346552	36347373
T50	chrC08	36326419	36384818	BnaC08g42030D	36346552	36347373
T50	chrC08	36326419	36384818	BnaC08g42040D	36347509	36351048
GR36	chrC08	36326419	36384818	BnaC08g42040D	36347509	36351048
T50	chrC08	36326419	36384818	BnaC08g42050D	36352713	36353720
GR36	chrC08	36326419	36384818	BnaC08g42050D	36352713	36353720
GR36	chrC08	36326419	36384818	BnaC08g42060D	36355042	36355840
T50	chrC08	36326419	36384818	BnaC08g42060D	36355042	36355840
T50	chrC08	36326419	36384818	BnaC08g42070D	36357297	36365842
GR36	chrC08	36326419	36384818	BnaC08g42070D	36357297	36365842
T50	chrC08	36326419	36384818	BnaC08g42080D	36365930	36368795
GR36	chrC08	36326419	36384818	BnaC08g42080D	36365930	36368795
GR36	chrC08	36326419	36384818	BnaC08g42090D	36369191	36372247
T50	chrC08	36326419	36384818	BnaC08g42090D	36369191	36372247
GR36	chrC08	36326419	36384818	BnaC08g42100D	36377874	36383495
T50	chrC08	36326419	36384818	BnaC08g42100D	36377874	36383495
T50	chrC08	36326419	36384818	BnaC08g42110D	36383624	36388499
GR36	chrC08	36326419	36384818	BnaC08g42110D	36383624	36388499
GR72	chrC09	42980135	43015797	BnaC09g40610D	42986522	42987702
GR72	chrC09	42980135	43015797	BnaC09g40620D	42987813	42991637
GR72	chrC09	42980135	43015797	BnaC09g40630D	42994450	42995360
GR72	chrC09	42980135	43015797	BnaC09g40640D	42997059	42998540
GR72	chrC09	42980135	43015797	BnaC09g40650D	43008069	43018054
