# Supplementary material for: Genome-wide association mapping unravels the genetic control of seed germination and vigor in Brassica napus
Source: Front Plant Sci. 2015 Apr 9;6:221. doi: 10.3389/fpls.2015.00221 (PMC4391041; doi:10.3389/fpls.2015.00221)
Supplement: Supplementary file 3 [file Table3.XLSX]

## Sheet: Tabelle1
T50							ES
	loci-specific haplotypes							loci-specific haplotypes
Haplotype	Chr A9	Chr C6	Chr C8	frequency	proportion		Haplotype	Chr A9	Chr A10	Chr A10	Chr C12	Chr C6	frequency	proportion
0AAATGAA	0	AAATG	AA	3	1.37615		00000TGAGCTTGTGGCTGAA	000	0	0TG	AGCTTGTGGCTGA	A	1	0.458716
CAAATGAA	C	AAATG	AA	7	3.21101		0000TGAGCTTGTGGCTGAGA	000	0	TGA	GCTTGTGGCTGAG	A	1	0.458716
CAAC00CC	C	AAC00	CC	1	0.458716		AAATAGCTTGTGGCTGAGGGA	AAA	T	AGC	TTGTGGCTGAGGG	A	3	1.37615
CGGCAAAA	C	GGCAA	AA	2	0.917431		AC00GAGCTTGTGGCTGAGGA	AC0	0	GAG	CTTGTGGCTGAGG	A	3	1.37615
CGGCAACC	C	GGCAA	CC	1	0.458716		ACATAGCGGACAATGAGTATA	ACA	T	AGC	GGACAATGAGTAT	A	4	1.83486
T00000AA	T	00000	AA	1	0.458716		ACATAGCTTGTGGCTGAGGGA	ACA	T	AGC	TTGTGGCTGAGGG	A	21	9.63303
TAAAAAAA	T	AAAAA	AA	1	0.458716		ACATGGCTTGTGGCTGAGGGA	ACA	T	GGC	TTGTGGCTGAGGG	A	2	0.917431
TAAATG00	T	AAATG	00	6	2.75229		ACGC000000TTGTGGCTGA0	ACG	C	000	000TTGTGGCTGA	0	1	0.458716
TAAATGAA	T	AAATG	AA	133	61.0092		ACGCAGCGGACAATGAGTAT0	ACG	C	AGC	GGACAATGAGTAT	0	1	0.458716
TAAATGCA	T	AAATG	CA	1	0.458716		ACGCAGCTTGTGGCTGAGGGA	ACG	C	AGC	TTGTGGCTGAGGG	A	3	1.37615
TAAATGCC	T	AAATG	CC	5	2.29358		ACGCG00TGGACAATGAGTAA	ACG	C	G00	TGGACAATGAGTA	A	1	0.458716
TAACAAAA	T	AACAA	AA	1	0.458716		ACGCGATG000000000000A	ACG	C	GAT	G000000000000	A	1	0.458716
TAACTAAA	T	AACTA	AA	1	0.458716		ACGCGATTTGTGGCTGAGGGA	ACG	C	GAT	TTGTGGCTGAGGG	A	1	0.458716
TAACTGAA	T	AACTG	AA	1	0.458716		ACGCGGCGGACAATGAGTATG	ACG	C	GGC	GGACAATGAGTAT	G	1	0.458716
T00ATGAA	T	00ATG	AA	2	0.917431		ACGT00000000000000000	ACG	T	000	0000000000000	0	1	0.458716
T00000CC	T	00000	CC	1	0.458716		ACGT000G00TTGTGGCTGA0	ACG	T	000	G00TTGTGGCTGA	0	1	0.458716
TGGATG00	T	GGATG	00	1	0.458716		ACGT0G0000GGACAATGAGG	ACG	T	0G0	000GGACAATGAG	G	1	0.458716
TGGATGAA	T	GGATG	AA	10	4.58716		ACGT0GGCTTGTGGCTGAGGA	ACG	T	0GG	CTTGTGGCTGAGG	A	1	0.458716
TGGATGCC	T	GGATG	CC	1	0.458716		ACGTAGC00GATGATGAGTAA	ACG	T	AGC	00GATGATGAGTA	A	1	0.458716
TGGCAA00	T	GGCAA	00	5	2.29358		ACGTAGCGGACAATGAGTAT0	ACG	T	AGC	GGACAATGAGTAT	0	1	0.458716
TGGCAAAA	T	GGCAA	AA	23	10.5505		ACGTAGCGGACAATGAGTATA	ACG	T	AGC	GGACAATGAGTAT	A	9	4.12844
TGGCAACC	T	GGCAA	CC	10	4.58716		ACGTAGCGGACAATGAGTATG	ACG	T	AGC	GGACAATGAGTAT	G	3	1.37615
TGGCAGAA	T	GGCAG	AA	1	0.458716		ACGTAGCGGACAGCTGAGGGG	ACG	T	AGC	GGACAGCTGAGGG	G	2	0.917431
				218	100		ACGTAGCT00GTGGCTGAGGG	ACG	T	AGC	T00GTGGCTGAGG	G	1	0.458716
							ACGTAGCTTGCAATGAGTATA	ACG	T	AGC	TTGCAATGAGTAT	A	1	0.458716
							ACGTAGCTTGT00GCTGAGGA	ACG	T	AGC	TTGT00GCTGAGG	A	1	0.458716
							ACGTAGCTTGTGATGAGTATA	ACG	T	AGC	TTGTGATGAGTAT	A	1	0.458716
							ACGTAGCTTGTGGCTGAGGGA	ACG	T	AGC	TTGTGGCTGAGGG	A	78	35.7798
							ACGTAGCTTGTGGCTGAGGGG	ACG	T	AGC	TTGTGGCTGAGGG	G	16	7.33945
							ACGTGATGGACAATGAGTA0A	ACG	T	GAT	GGACAATGAGTA0	A	1	0.458716
							ACGTGATGGACAATGAGTATA	ACG	T	GAT	GGACAATGAGTAT	A	1	0.458716
							ACGTGATTTG00GGCTGAGGG	ACG	T	GAT	TTG00GGCTGAGG	G	1	0.458716
							ACGTGATTTGTGATGAGTAT0	ACG	T	GAT	TTGTGATGAGTAT	0	1	0.458716
							ACGTGATTTGTGGCTGAGGGA	ACG	T	GAT	TTGTGGCTGAGGG	A	2	0.917431
							ACGTGATTTGTGGCTGAGGGG	ACG	T	GAT	TTGTGGCTGAGGG	G	1	0.458716
							ACGTGGCGGACAATGAGTATA	ACG	T	GGC	GGACAATGAGTAT	A	1	0.458716
							ACGTGGCTTGTGGCTGAGGGA	ACG	T	GGC	TTGTGGCTGAGGG	A	5	2.29358
							GAATAGCGGACAATGAGTATA	GAA	T	AGC	GGACAATGAGTAT	A	2	0.917431
							GAATAGCT00GTGGCTGAGGA	GAA	T	AGC	T00GTGGCTGAGG	A	1	0.458716
							GAATAGCTTGTGGCTGAGGGA	GAA	T	AGC	TTGTGGCTGAGGG	A	36	16.5138
							GAATAGCTTGTGGCTGAGGGG	GAA	T	AGC	TTGTGGCTGAGGG	G	2	0.917431
							GAATGATTTGTGGCTGAGGGA	GAA	T	GAT	TTGTGGCTGAGGG	A	1	0.458716
							GAGTGATTTGTGGCTGAGGGA	GAG	T	GAT	TTGTGGCTGAGGG	A	1	0.458716
													218	100
